# Supplementary material for: Cannabis Use Induces Distinctive Proteomic Alterations in Olfactory Neuroepithelial Cells of Schizophrenia Patients
Source: J Pers Med. 2021 Feb 25;11(3):160. doi: 10.3390/jpm11030160 (PMC7996288; doi:10.3390/jpm11030160)
Supplement: Supplementary file 1 [file jpm-11-00160-s001.zip]

Archive with 5 entries (5 files):
- Supp Data.xlsx
- Supp Fig 1.jpg
- Supp Fig 2.jpg
- Supp figure legends.docx
- Supp Information proteomic methodology.docx
